# Supplementary material for: Multi-factorial examination of amplicon sequencing workflows from sample preparation to bioinformatic analysis
Source: BMC Microbiol. 2023 Apr 19;23:107. doi: 10.1186/s12866-023-02851-8 (PMC10114302; doi:10.1186/s12866-023-02851-8)
Supplement: Supplementary file 1 — Additional file 1. [file 12866_2023_2851_MOESM1_ESM.csv]

accession	BioSample	filename	sample	step	polymerase	primerset	elongation	annealing	annealing_temp	raw_read_count	sampled_read_count	r1_mean_q_as_score_integer	r1_reads_after_trimming	r2_mean_q_as_score_integer	r2_reads_after_trimming
SRR11970444	SAMN15193382	DeWolfe1	Mock Community	one	iTaq Universal SYBR green Supermix	V3-V4	15	-5	53	39944	4000	35	3986	29	3510
SRR11970414	SAMN15193410	DeWolfe100	Mock Community	one	SsoAdvanced Universal SYBR green Supermix	V3-V4	60	-5	53	66253	4000	36	3989	29	3524
SRR11970405	SAMN15193418	DeWolfe101	Mock Community	one	iTaq Universal SYBR green Supermix	V3-V4	120	-5	53	64644	4000	36	3987	29	3573
SRR11970396	SAMN15193426	DeWolfe102	Mock Community	one	KAPA HiFi DNA Polymerase	V3-V4	120	0	67	24751	4000	36	3987	28	3204
SRR11970387	SAMN15193434	DeWolfe103	Mock Community	one	SsoAdvanced Universal SYBR green Supermix	V3-V4	180	-5	53	68860	4000	36	3991	29	3479
SRR11970378	SAMN15193442	DeWolfe105	Mock Community	one	iTaq Universal SYBR green Supermix	V4-V4	15	-5	53	43130	4000	36	3993	30	3741
SRR11970370	SAMN15193450	DeWolfe106	Mock Community	one	KAPA HiFi DNA Polymerase	V4-V4	15	0	67	2090	4000	24	3350	18	1108
SRR11970361	SAMN15193458	DeWolfe107	Mock Community	one	SsoAdvanced Universal SYBR green Supermix	V4-V4	30	-5	53	105595	4000	36	3992	30	3691
SRR11970355	SAMN15193463	DeWolfe108	Mock Community	one	KAPA HiFi DNA Polymerase	V4-V4	30	0	67	2892	4000	32	3764	26	2745
SRR11970345	SAMN15193471	DeWolfe109	Mock Community	one	SsoAdvanced Universal SYBR green Supermix	V4-V4	60	-5	53	90597	4000	36	3991	30	3671
SRR11970336	SAMN15193479	DeWolfe110	Mock Community	one	iTaq Universal SYBR green Supermix	V4-V4	120	-5	53	87035	4000	36	3993	30	3688
SRR11970327	SAMN15193487	DeWolfe111	Mock Community	one	KAPA HiFi DNA Polymerase	V4-V4	120	0	67	2875	4000	32	3797	25	2612
SRR11970318	SAMN15193495	DeWolfe112	Mock Community	one	SsoAdvanced Universal SYBR green Supermix	V4-V4	180	-5	53	98995	4000	36	3995	30	3659
SRR11970439	SAMN15193387	DeWolfe121	Mock Community	one	SsoAdvanced Universal SYBR green Supermix	V3-V4	15	-5	53	54411	4000	36	3988	29	3446
SRR11970430	SAMN15193395	DeWolfe122	Mock Community	one	iTaq Universal SYBR green Supermix	V3-V4	30	-5	53	43707	4000	36	3989	29	3519
SRR11970421	SAMN15193403	DeWolfe123	Mock Community	one	KAPA HiFi DNA Polymerase	V3-V4	30	0	67	55323	4000	36	3995	29	3375
SRR11970413	SAMN15193411	DeWolfe124	Mock Community	one	SsoAdvanced Universal SYBR green Supermix	V3-V4	60	-5	53	70113	4000	36	3991	29	3387
SRR11970404	SAMN15193419	DeWolfe125	Mock Community	one	iTaq Universal SYBR green Supermix	V3-V4	120	-5	53	62083	4000	36	3987	29	3498
SRR11970395	SAMN15193427	DeWolfe126	Mock Community	one	KAPA HiFi DNA Polymerase	V3-V4	120	0	67	45948	4000	36	3986	28	3258
SRR11970386	SAMN15193435	DeWolfe127	Mock Community	one	SsoAdvanced Universal SYBR green Supermix	V3-V4	180	-5	53	72419	4000	36	3988	29	3404
SRR11970377	SAMN15193443	DeWolfe129	Mock Community	one	iTaq Universal SYBR green Supermix	V4-V4	15	-5	53	39041	4000	36	3989	30	3695
SRR11970369	SAMN15193451	DeWolfe130	Mock Community	one	KAPA HiFi DNA Polymerase	V4-V4	15	0	67	2090	4000	30	3677	23	2214
SRR11970360	SAMN15193459	DeWolfe131	Mock Community	one	SsoAdvanced Universal SYBR green Supermix	V4-V4	30	-5	53	102376	4000	36	3992	30	3681
SRR11970354	SAMN15193464	DeWolfe132	Mock Community	one	SsoAdvanced Universal SYBR green Supermix	V4-V4	30	0	58	84218	4000	36	3990	30	3637
SRR11970343	SAMN15193472	DeWolfe133	Mock Community	one	iTaq Universal SYBR green Supermix	V4-V4	60	0	58	68684	4000	36	3993	30	3661
SRR11970335	SAMN15193480	DeWolfe134	Mock Community	one	KAPA HiFi DNA Polymerase	V4-V4	120	-5	62	18418	4000	36	3967	29	3440
SRR11970326	SAMN15193488	DeWolfe135	Mock Community	one	SsoAdvanced Universal SYBR green Supermix	V4-V4	120	0	58	62459	4000	36	3990	29	3611
SRR11970317	SAMN15193496	DeWolfe136	Mock Community	one	iTaq Universal SYBR green Supermix	V4-V4	180	0	58	77061	4000	36	3989	30	3669
SRR11970438	SAMN15193388	DeWolfe145	Mock Community	one	iTaq Universal SYBR green Supermix	V3-V4	15	0	58	38472	4000	36	3986	30	3609
SRR11970429	SAMN15193396	DeWolfe146	Mock Community	one	KAPA HiFi DNA Polymerase	V3-V4	30	-5	62	91760	4000	36	3996	29	3399
SRR11970420	SAMN15193404	DeWolfe147	Mock Community	one	SsoAdvanced Universal SYBR green Supermix	V3-V4	30	0	58	69923	4000	36	3984	29	3568
SRR11970411	SAMN15193412	DeWolfe148	Mock Community	one	iTaq Universal SYBR green Supermix	V3-V4	60	0	58	47442	4000	36	3992	29	3611
SRR11970350	SAMN15193420	DeWolfe149	Mock Community	one	KAPA HiFi DNA Polymerase	V3-V4	120	-5	62	80940	4000	36	3991	28	3315
SRR11970394	SAMN15193428	DeWolfe150	Mock Community	one	SsoAdvanced Universal SYBR green Supermix	V3-V4	120	0	58	75102	4000	36	3992	29	3525
SRR11970385	SAMN15193436	DeWolfe151	Mock Community	one	iTaq Universal SYBR green Supermix	V3-V4	180	0	58	60721	4000	36	3986	29	3564
SRR11970376	SAMN15193444	DeWolfe153	Mock Community	one	KAPA HiFi DNA Polymerase	V4-V4	15	-5	62	30557	4000	36	3988	29	3564
SRR11970367	SAMN15193452	DeWolfe154	Mock Community	one	SsoAdvanced Universal SYBR green Supermix	V4-V4	15	0	58	79072	4000	37	3994	30	3737
SRR11970359	SAMN15193460	DeWolfe155	Mock Community	one	iTaq Universal SYBR green Supermix	V4-V4	30	0	58	70974	4000	37	3996	30	3746
SRR11970353	SAMN15193465	DeWolfe156	Mock Community	one	SsoAdvanced Universal SYBR green Supermix	V4-V4	30	0	58	92863	4000	37	3992	30	3723
SRR11970342	SAMN15193473	DeWolfe157	Mock Community	one	iTaq Universal SYBR green Supermix	V4-V4	60	0	58	78007	4000	36	3993	30	3758
SRR11970334	SAMN15193481	DeWolfe158	Mock Community	one	KAPA HiFi DNA Polymerase	V4-V4	120	-5	62	23244	4000	36	3980	29	3499
SRR11970325	SAMN15193489	DeWolfe159	Mock Community	one	SsoAdvanced Universal SYBR green Supermix	V4-V4	120	0	58	70885	4000	36	3990	30	3688
SRR11970316	SAMN15193497	DeWolfe160	Mock Community	one	iTaq Universal SYBR green Supermix	V4-V4	180	0	58	82575	4000	37	3989	30	3723
SRR11970437	SAMN15193389	DeWolfe169	Mock Community	one	iTaq Universal SYBR green Supermix	V3-V4	15	0	58	33088	4000	35	3990	29	3564
SRR11970428	SAMN15193397	DeWolfe170	Mock Community	one	KAPA HiFi DNA Polymerase	V3-V4	30	-5	62	89395	4000	36	3992	29	3411
SRR11970419	SAMN15193405	DeWolfe171	Mock Community	one	SsoAdvanced Universal SYBR green Supermix	V3-V4	30	0	58	68257	4000	36	3990	29	3550
SRR11970410	SAMN15193413	DeWolfe172	Mock Community	one	iTaq Universal SYBR green Supermix	V3-V4	60	0	58	29993	4000	36	3985	29	3573
SRR11970348	SAMN15193421	DeWolfe173	Mock Community	one	KAPA HiFi DNA Polymerase	V3-V4	120	-5	62	79582	4000	36	3990	29	3373
SRR11970393	SAMN15193429	DeWolfe174	Mock Community	one	SsoAdvanced Universal SYBR green Supermix	V3-V4	120	0	58	77934	4000	36	3989	29	3505
SRR11970384	SAMN15193437	DeWolfe175	Mock Community	one	iTaq Universal SYBR green Supermix	V3-V4	180	0	58	56454	4000	36	3983	29	3563
SRR11970375	SAMN15193445	DeWolfe177	Mock Community	one	KAPA HiFi DNA Polymerase	V4-V4	15	-5	62	39097	4000	36	3982	30	3622
SRR11970366	SAMN15193453	DeWolfe178	Mock Community	one	SsoAdvanced Universal SYBR green Supermix	V4-V4	15	0	58	74665	4000	36	3997	30	3689
SRR11970358	SAMN15193461	DeWolfe179	Mock Community	one	iTaq Universal SYBR green Supermix	V4-V4	30	0	58	71864	4000	36	3993	30	3750
SRR11970352	SAMN15193466	DeWolfe180	Mock Community	one	iTaq Universal SYBR green Supermix	V4-V4	60	-5	53	71564	4000	36	3992	30	3756
SRR11970341	SAMN15193474	DeWolfe181	Mock Community	one	KAPA HiFi DNA Polymerase	V4-V4	60	0	67	11490	4000	35	3934	29	3447
SRR11970332	SAMN15193482	DeWolfe182	Mock Community	one	SsoAdvanced Universal SYBR green Supermix	V4-V4	120	-5	53	100687	4000	36	3993	30	3672
SRR11970324	SAMN15193490	DeWolfe183	Mock Community	one	iTaq Universal SYBR green Supermix	V4-V4	180	-5	53	52491	4000	36	3990	30	3722
SRR11970315	SAMN15193498	DeWolfe184	Mock Community	one	KAPA HiFi DNA Polymerase	V4-V4	180	0	67	8131	4000	35	3886	28	3315
SRR11970436	SAMN15193390	DeWolfe2	Mock Community	one	KAPA HiFi DNA Polymerase	V3-V4	15	0	67	13836	4000	36	3987	28	3241
SRR11970374	SAMN15193446	DeWolfe201	Mock Community	one	SsoAdvanced Universal SYBR green Supermix	V4-V4	15	-5	53	93960	4000	36	3997	31	3774
SRR11970365	SAMN15193454	DeWolfe202	Mock Community	one	iTaq Universal SYBR green Supermix	V4-V4	30	-5	53	55403	4000	37	3995	31	3834
SRR11970351	SAMN15193467	DeWolfe204	Mock Community	one	iTaq Universal SYBR green Supermix	V4-V4	60	-5	53	85896	4000	36	3995	31	3824
SRR11970340	SAMN15193475	DeWolfe205	Mock Community	one	KAPA HiFi DNA Polymerase	V4-V4	60	0	67	5305	4000	35	3908	29	3338
SRR11970331	SAMN15193483	DeWolfe206	Mock Community	one	SsoAdvanced Universal SYBR green Supermix	V4-V4	120	-5	53	96572	4000	36	3988	31	3766
SRR11970323	SAMN15193491	DeWolfe207	Mock Community	one	iTaq Universal SYBR green Supermix	V4-V4	180	-5	53	55615	4000	36	3992	30	3757
SRR11970314	SAMN15193499	DeWolfe208	Mock Community	one	KAPA HiFi DNA Polymerase	V4-V4	180	0	67	4544	4000	35	3913	28	3360
SRR11970373	SAMN15193447	DeWolfe225	Mock Community	one	SsoAdvanced Universal SYBR green Supermix	V4-V4	15	-5	53	65379	4000	37	3992	30	3747
SRR11970364	SAMN15193455	DeWolfe226	Mock Community	one	iTaq Universal SYBR green Supermix	V4-V4	30	-5	53	61064	4000	37	3994	31	3841
SRR11970349	SAMN15193468	DeWolfe228	Mock Community	one	KAPA HiFi DNA Polymerase	V4-V4	60	-5	62	11642	4000	36	3987	30	3670
SRR11970339	SAMN15193476	DeWolfe229	Mock Community	one	SsoAdvanced Universal SYBR green Supermix	V4-V4	60	0	58	94440	4000	36	3993	30	3748
SRR11970330	SAMN15193484	DeWolfe230	Mock Community	one	iTaq Universal SYBR green Supermix	V4-V4	120	0	58	78619	4000	37	3991	31	3783
SRR11970321	SAMN15193492	DeWolfe231	Mock Community	one	KAPA HiFi DNA Polymerase	V4-V4	180	-5	62	24113	4000	36	3988	29	3624
SRR11970313	SAMN15193500	DeWolfe232	Mock Community	one	SsoAdvanced Universal SYBR green Supermix	V4-V4	180	0	58	99579	4000	37	3994	30	3763
SRR11970372	SAMN15193448	DeWolfe249	Mock Community	one	iTaq Universal SYBR green Supermix	V4-V4	15	0	58	58137	4000	36	3990	30	3740
SRR11970443	SAMN15193383	DeWolfe25	Mock Community	one	iTaq Universal SYBR green Supermix	V3-V4	15	-5	53	34315	4000	36	3993	29	3655
SRR11970363	SAMN15193456	DeWolfe250	Mock Community	one	KAPA HiFi DNA Polymerase	V4-V4	30	-5	62	37644	4000	36	3988	30	3620
SRR11970347	SAMN15193469	DeWolfe252	Mock Community	one	KAPA HiFi DNA Polymerase	V4-V4	60	-5	62	16552	4000	36	3994	30	3608
SRR11970338	SAMN15193477	DeWolfe253	Mock Community	one	SsoAdvanced Universal SYBR green Supermix	V4-V4	60	0	58	91111	4000	36	3996	30	3674
SRR11970329	SAMN15193485	DeWolfe254	Mock Community	one	iTaq Universal SYBR green Supermix	V4-V4	120	0	58	83298	4000	37	3994	30	3701
SRR11970320	SAMN15193493	DeWolfe255	Mock Community	one	KAPA HiFi DNA Polymerase	V4-V4	180	-5	62	30478	4000	36	3988	29	3488
SRR11970312	SAMN15193501	DeWolfe256	Mock Community	one	SsoAdvanced Universal SYBR green Supermix	V4-V4	180	0	58	94063	4000	37	3988	30	3671
SRR11970435	SAMN15193391	DeWolfe26	Mock Community	one	KAPA HiFi DNA Polymerase	V3-V4	15	0	67	7633	4000	36	3994	29	3366
SRR11970426	SAMN15193399	DeWolfe27	Mock Community	one	SsoAdvanced Universal SYBR green Supermix	V3-V4	30	-5	53	82887	4000	36	3993	29	3538
SRR11970371	SAMN15193449	DeWolfe273	Mock Community	one	iTaq Universal SYBR green Supermix	V4-V4	15	0	58	63269	4000	36	3995	30	3674
SRR11970362	SAMN15193457	DeWolfe274	Mock Community	one	KAPA HiFi DNA Polymerase	V4-V4	30	-5	62	25758	4000	36	3955	29	3474
SRR11970356	SAMN15193462	DeWolfe275	Mock Community	one	KAPA HiFi DNA Polymerase	V4-V4	30	0	67	6478	4000	33	3782	26	2891
SRR11970346	SAMN15193470	DeWolfe276	Mock Community	one	SsoAdvanced Universal SYBR green Supermix	V4-V4	60	-5	53	96150	4000	36	3993	30	3635
SRR11970337	SAMN15193478	DeWolfe277	Mock Community	one	iTaq Universal SYBR green Supermix	V4-V4	120	-5	53	71746	4000	36	3995	30	3637
SRR11970328	SAMN15193486	DeWolfe278	Mock Community	one	KAPA HiFi DNA Polymerase	V4-V4	120	0	67	8145	4000	34	3843	27	3097
SRR11970319	SAMN15193494	DeWolfe279	Mock Community	one	SsoAdvanced Universal SYBR green Supermix	V4-V4	180	-5	53	66633	4000	36	3995	29	3595
SRR11970417	SAMN15193407	DeWolfe28	Mock Community	one	iTaq Universal SYBR green Supermix	V3-V4	60	-5	53	47367	4000	36	3990	29	3570
SRR11970408	SAMN15193415	DeWolfe29	Mock Community	one	KAPA HiFi DNA Polymerase	V3-V4	60	0	67	32935	4000	36	3991	29	3561
SRR11970427	SAMN15193398	DeWolfe3	Mock Community	one	SsoAdvanced Universal SYBR green Supermix	V3-V4	30	-5	53	79536	4000	36	3983	29	3558
SRR11970399	SAMN15193423	DeWolfe30	Mock Community	one	SsoAdvanced Universal SYBR green Supermix	V3-V4	120	-5	53	79340	4000	36	3984	29	3488
SRR11970391	SAMN15193431	DeWolfe31	Mock Community	one	iTaq Universal SYBR green Supermix	V3-V4	180	-5	53	64245	4000	36	3988	29	3567
SRR11970382	SAMN15193439	DeWolfe32	Mock Community	one	KAPA HiFi DNA Polymerase	V3-V4	180	0	67	18428	4000	36	3992	28	3369
SRR11970418	SAMN15193406	DeWolfe4	Mock Community	one	iTaq Universal SYBR green Supermix	V3-V4	60	-5	53	46218	4000	36	3990	29	3516
SRR11970403	SAMN15193322	DeWolfe401	Mock Community	one	iTaq Universal SYBR green Supermix	V4-V5	15	-5	53	2524	4000	30	3820	25	2038
SRR11970423	SAMN15193330	DeWolfe402	Mock Community	one	KAPA HiFi DNA Polymerase	V4-V5	15	0	67	3675	4000	31	3822	26	2168
SRR11970333	SAMN15193338	DeWolfe403	Mock Community	one	SsoAdvanced Universal SYBR green Supermix	V4-V5	30	-5	53	4874	4000	31	3816	25	2193
SRR11970244	SAMN15193346	DeWolfe404	Mock Community	one	iTaq Universal SYBR green Supermix	V4-V5	60	-5	53	5586	4000	31	3832	25	2096
SRR11970155	SAMN15193354	DeWolfe405	Mock Community	one	KAPA HiFi DNA Polymerase	V4-V5	60	0	67	2638	4000	31	3786	25	2280
SRR11970466	SAMN15193362	DeWolfe406	Mock Community	one	SsoAdvanced Universal SYBR green Supermix	V4-V5	120	-5	53	5235	4000	31	3806	25	2223
SRR11970458	SAMN15193370	DeWolfe407	Mock Community	one	iTaq Universal SYBR green Supermix	V4-V5	180	-5	53	4173	4000	31	3810	25	2229
SRR11970449	SAMN15193378	DeWolfe408	Mock Community	one	KAPA HiFi DNA Polymerase	V4-V5	180	0	67	4525	4000	31	3782	25	2179
SRR11970402	SAMN15193323	DeWolfe425	Mock Community	one	iTaq Universal SYBR green Supermix	V4-V5	15	-5	53	2414	4000	31	3806	24	1272
SRR11970412	SAMN15193331	DeWolfe426	Mock Community	one	KAPA HiFi DNA Polymerase	V4-V5	15	0	67	3501	4000	31	3773	24	1231
SRR11970322	SAMN15193339	DeWolfe427	Mock Community	one	SsoAdvanced Universal SYBR green Supermix	V4-V5	30	-5	53	4289	4000	31	3813	24	1282
SRR11970233	SAMN15193347	DeWolfe428	Mock Community	one	iTaq Universal SYBR green Supermix	V4-V5	60	-5	53	5595	4000	31	3782	24	1190
SRR11970507	SAMN15193355	DeWolfe429	Mock Community	one	KAPA HiFi DNA Polymerase	V4-V5	60	0	67	2885	4000	31	3823	24	1435
SRR11970465	SAMN15193363	DeWolfe430	Mock Community	one	SsoAdvanced Universal SYBR green Supermix	V4-V5	120	-5	53	5598	4000	31	3795	24	1367
SRR11970457	SAMN15193371	DeWolfe431	Mock Community	one	iTaq Universal SYBR green Supermix	V4-V5	180	-5	53	3943	4000	31	3823	24	1294
SRR11970448	SAMN15193379	DeWolfe432	Mock Community	one	KAPA HiFi DNA Polymerase	V4-V5	180	0	67	4826	4000	31	3775	24	1424
SRR11970289	SAMN15193324	DeWolfe449	Mock Community	one	KAPA HiFi DNA Polymerase	V4-V5	15	-5	62	1749	4000	30	3717	24	1392
SRR11970401	SAMN15193332	DeWolfe450	Mock Community	one	SsoAdvanced Universal SYBR green Supermix	V4-V5	15	0	58	3816	4000	31	3822	24	1257
SRR11970311	SAMN15193340	DeWolfe451	Mock Community	one	iTaq Universal SYBR green Supermix	V4-V5	30	0	58	3046	4000	31	3823	24	1332
SRR11970222	SAMN15193348	DeWolfe452	Mock Community	one	KAPA HiFi DNA Polymerase	V4-V5	60	-5	62	2291	4000	31	3772	24	1341
SRR11970496	SAMN15193356	DeWolfe453	Mock Community	one	SsoAdvanced Universal SYBR green Supermix	V4-V5	60	0	58	3734	4000	31	3845	24	1264
SRR11970464	SAMN15193364	DeWolfe454	Mock Community	one	iTaq Universal SYBR green Supermix	V4-V5	120	0	58	4502	4000	31	3795	24	1447
SRR11970455	SAMN15193372	DeWolfe455	Mock Community	one	KAPA HiFi DNA Polymerase	V4-V5	180	-5	62	3080	4000	30	3735	24	1372
SRR11970447	SAMN15193380	DeWolfe456	Mock Community	one	SsoAdvanced Universal SYBR green Supermix	V4-V5	180	0	58	4926	4000	31	3799	24	1317
SRR11970178	SAMN15193325	DeWolfe473	Mock Community	one	KAPA HiFi DNA Polymerase	V4-V5	15	-5	62	2341	4000	31	3780	24	1368
SRR11970390	SAMN15193333	DeWolfe474	Mock Community	one	SsoAdvanced Universal SYBR green Supermix	V4-V5	15	0	58	6293	4000	31	3786	24	1286
SRR11970300	SAMN15193341	DeWolfe475	Mock Community	one	iTaq Universal SYBR green Supermix	V4-V5	30	0	58	4086	4000	31	3854	24	1295
SRR11970211	SAMN15193349	DeWolfe476	Mock Community	one	KAPA HiFi DNA Polymerase	V4-V5	60	-5	62	3619	4000	31	3810	24	1367
SRR11970485	SAMN15193357	DeWolfe477	Mock Community	one	SsoAdvanced Universal SYBR green Supermix	V4-V5	60	0	58	4653	4000	31	3826	24	1408
SRR11970463	SAMN15193365	DeWolfe478	Mock Community	one	iTaq Universal SYBR green Supermix	V4-V5	120	0	58	6002	4000	31	3823	24	1347
SRR11970454	SAMN15193373	DeWolfe479	Mock Community	one	KAPA HiFi DNA Polymerase	V4-V5	180	-5	62	3966	4000	31	3787	24	1402
SRR11970446	SAMN15193381	DeWolfe480	Mock Community	one	SsoAdvanced Universal SYBR green Supermix	V4-V5	180	0	58	6411	4000	31	3794	24	1269
SRR11970442	SAMN15193384	DeWolfe49	Mock Community	one	KAPA HiFi DNA Polymerase	V3-V4	15	-5	62	60388	4000	36	3992	29	3506
SRR11970467	SAMN15193326	DeWolfe497	Mock Community	one	SsoAdvanced Universal SYBR green Supermix	V4-V5	15	-5	53	2774	4000	31	3820	24	1345
SRR11970379	SAMN15193334	DeWolfe498	Mock Community	one	iTaq Universal SYBR green Supermix	V4-V5	30	-5	53	3485	4000	31	3839	24	1339
SRR11970288	SAMN15193342	DeWolfe499	Mock Community	one	KAPA HiFi DNA Polymerase	V4-V5	30	0	67	2082	4000	31	3765	24	1557
SRR11970409	SAMN15193414	DeWolfe5	Mock Community	one	KAPA HiFi DNA Polymerase	V3-V4	60	0	67	55011	4000	36	3991	29	3366
SRR11970433	SAMN15193392	DeWolfe50	Mock Community	one	SsoAdvanced Universal SYBR green Supermix	V3-V4	15	0	58	65237	4000	36	3993	30	3641
SRR11970200	SAMN15193350	DeWolfe500	Mock Community	one	SsoAdvanced Universal SYBR green Supermix	V4-V5	60	-5	53	7221	4000	31	3836	24	1314
SRR11970474	SAMN15193358	DeWolfe501	Mock Community	one	iTaq Universal SYBR green Supermix	V4-V5	120	-5	53	3521	4000	31	3835	24	1439
SRR11970462	SAMN15193366	DeWolfe502	Mock Community	one	KAPA HiFi DNA Polymerase	V4-V5	120	0	67	4598	4000	31	3809	24	1536
SRR11970453	SAMN15193374	DeWolfe503	Mock Community	one	SsoAdvanced Universal SYBR green Supermix	V4-V5	180	-5	53	5079	4000	31	3807	24	1515
SRR11970425	SAMN15193400	DeWolfe51	Mock Community	one	iTaq Universal SYBR green Supermix	V3-V4	30	0	58	48044	4000	36	3993	30	3681
SRR11970416	SAMN15193408	DeWolfe52	Mock Community	one	KAPA HiFi DNA Polymerase	V3-V4	60	-5	62	25478	4000	36	3991	29	3422
SRR11970456	SAMN15193327	DeWolfe521	Mock Community	one	SsoAdvanced Universal SYBR green Supermix	V4-V5	15	-5	53	7	4000	31	4000	24	2260
SRR11970368	SAMN15193335	DeWolfe522	Mock Community	one	iTaq Universal SYBR green Supermix	V4-V5	30	-5	53	4496	4000	31	3830	24	1298
SRR11970277	SAMN15193343	DeWolfe523	Mock Community	one	KAPA HiFi DNA Polymerase	V4-V5	30	0	67	2342	4000	31	3743	24	1566
SRR11970189	SAMN15193351	DeWolfe524	Mock Community	one	SsoAdvanced Universal SYBR green Supermix	V4-V5	60	-5	53	8060	4000	31	3840	24	1341
SRR11970470	SAMN15193359	DeWolfe525	Mock Community	one	iTaq Universal SYBR green Supermix	V4-V5	120	-5	53	3667	4000	31	3814	24	1532
SRR11970461	SAMN15193367	DeWolfe526	Mock Community	one	KAPA HiFi DNA Polymerase	V4-V5	120	0	67	4920	4000	31	3806	24	1540
SRR11970452	SAMN15193375	DeWolfe527	Mock Community	one	SsoAdvanced Universal SYBR green Supermix	V4-V5	180	-5	53	5914	4000	31	3818	24	1496
SRR11970407	SAMN15193416	DeWolfe53	Mock Community	one	SsoAdvanced Universal SYBR green Supermix	V3-V4	60	0	58	75363	4000	36	3986	30	3676
SRR11970398	SAMN15193424	DeWolfe54	Mock Community	one	iTaq Universal SYBR green Supermix	V3-V4	120	0	58	61269	4000	36	3986	30	3666
SRR11970445	SAMN15193328	DeWolfe545	Mock Community	one	iTaq Universal SYBR green Supermix	V4-V5	15	0	58	3161	4000	31	3820	24	1206
SRR11970357	SAMN15193336	DeWolfe546	Mock Community	one	KAPA HiFi DNA Polymerase	V4-V5	30	-5	62	4504	4000	31	3792	24	1283
SRR11970266	SAMN15193344	DeWolfe547	Mock Community	one	SsoAdvanced Universal SYBR green Supermix	V4-V5	30	0	58	4625	4000	31	3824	24	1266
SRR11970177	SAMN15193352	DeWolfe548	Mock Community	one	iTaq Universal SYBR green Supermix	V4-V5	60	0	58	5746	4000	31	3837	24	1208
SRR11970469	SAMN15193360	DeWolfe549	Mock Community	one	KAPA HiFi DNA Polymerase	V4-V5	120	-5	62	3143	4000	31	3798	24	1286
SRR11970389	SAMN15193432	DeWolfe55	Mock Community	one	KAPA HiFi DNA Polymerase	V3-V4	180	-5	62	33812	4000	36	3989	29	3407
SRR11970460	SAMN15193368	DeWolfe550	Mock Community	one	SsoAdvanced Universal SYBR green Supermix	V4-V5	120	0	58	5667	4000	31	3817	24	1328
SRR11970451	SAMN15193376	DeWolfe551	Mock Community	one	iTaq Universal SYBR green Supermix	V4-V5	180	0	58	4524	4000	31	3825	24	1281
SRR11970381	SAMN15193440	DeWolfe56	Mock Community	one	SsoAdvanced Universal SYBR green Supermix	V3-V4	180	0	58	77076	4000	36	3987	30	3661
SRR11970434	SAMN15193329	DeWolfe569	Mock Community	one	iTaq Universal SYBR green Supermix	V4-V5	15	0	58	2931	4000	31	3828	23	995
SRR11970344	SAMN15193337	DeWolfe570	Mock Community	one	KAPA HiFi DNA Polymerase	V4-V5	30	-5	62	4407	4000	31	3810	24	1137
SRR11970255	SAMN15193345	DeWolfe571	Mock Community	one	SsoAdvanced Universal SYBR green Supermix	V4-V5	30	0	58	4656	4000	31	3834	23	1065
SRR11970166	SAMN15193353	DeWolfe572	Mock Community	one	iTaq Universal SYBR green Supermix	V4-V5	60	0	58	5829	4000	31	3838	23	1081
SRR11970468	SAMN15193361	DeWolfe573	Mock Community	one	KAPA HiFi DNA Polymerase	V4-V5	120	-5	62	3593	4000	31	3782	23	1140
SRR11970459	SAMN15193369	DeWolfe574	Mock Community	one	SsoAdvanced Universal SYBR green Supermix	V4-V5	120	0	58	6362	4000	31	3854	24	1186
SRR11970450	SAMN15193377	DeWolfe575	Mock Community	one	iTaq Universal SYBR green Supermix	V4-V5	180	0	58	4606	4000	31	3796	23	1165
SRR11970400	SAMN15193422	DeWolfe6	Mock Community	one	SsoAdvanced Universal SYBR green Supermix	V3-V4	120	-5	53	78985	4000	36	3989	29	3506
SRR11970392	SAMN15193430	DeWolfe7	Mock Community	one	iTaq Universal SYBR green Supermix	V3-V4	180	-5	53	61318	4000	36	3982	29	3487
SRR11970441	SAMN15193385	DeWolfe73	Mock Community	one	KAPA HiFi DNA Polymerase	V3-V4	15	-5	62	50926	4000	36	3996	29	3422
SRR11970432	SAMN15193393	DeWolfe74	Mock Community	one	SsoAdvanced Universal SYBR green Supermix	V3-V4	15	0	58	69346	4000	36	3983	30	3649
SRR11970424	SAMN15193401	DeWolfe75	Mock Community	one	iTaq Universal SYBR green Supermix	V3-V4	30	0	58	44294	4000	36	3989	30	3655
SRR11970415	SAMN15193409	DeWolfe76	Mock Community	one	KAPA HiFi DNA Polymerase	V3-V4	60	-5	62	42392	4000	36	3995	29	3514
SRR11970406	SAMN15193417	DeWolfe77	Mock Community	one	SsoAdvanced Universal SYBR green Supermix	V3-V4	60	0	58	77678	4000	36	3986	30	3576
SRR11970397	SAMN15193425	DeWolfe78	Mock Community	one	iTaq Universal SYBR green Supermix	V3-V4	120	0	58	54054	4000	36	3985	30	3615
SRR11970388	SAMN15193433	DeWolfe79	Mock Community	one	KAPA HiFi DNA Polymerase	V3-V4	180	-5	62	35737	4000	36	3991	28	3297
SRR11970383	SAMN15193438	DeWolfe8	Mock Community	one	KAPA HiFi DNA Polymerase	V3-V4	180	0	67	29333	4000	36	3988	28	3274
SRR11970380	SAMN15193441	DeWolfe80	Mock Community	one	SsoAdvanced Universal SYBR green Supermix	V3-V4	180	0	58	74012	4000	36	3991	30	3582
SRR11970440	SAMN15193386	DeWolfe97	Mock Community	one	SsoAdvanced Universal SYBR green Supermix	V3-V4	15	-5	53	66146	4000	36	3996	29	3554
SRR11970431	SAMN15193394	DeWolfe98	Mock Community	one	iTaq Universal SYBR green Supermix	V3-V4	30	-5	53	46931	4000	36	3986	29	3614
SRR11970422	SAMN15193402	DeWolfe99	Mock Community	one	KAPA HiFi DNA Polymerase	V3-V4	30	0	67	43974	4000	36	3987	29	3444
SRR11970242	SAMN15193563	DeWolfe-1	Mock Community	two	iTaq Universal SYBR green Supermix	V3-V4	15	-5	53	19622	1000	36	997	30	879
SRR11970157	SAMN15193640	DeWolfe-10	Mock Community	two	iTaq Universal SYBR green Supermix	V4-V4	30	0	58	27871	1000	36	997	31	909
SRR11970185	SAMN15193615	DeWolfe-100	Mock Community	two	iTaq Universal SYBR green Supermix	V3-V4	180	0	58	17449	1000	27	981	22	506
SRR11970170	SAMN15193628	DeWolfe-105	Mock Community	two	iTaq Universal SYBR green Supermix	V4-V4	15	0	58	52347	1000	36	1000	31	893
SRR11970152	SAMN15193644	DeWolfe-106	Mock Community	two	KAPA HiFi DNA Polymerase	V4-V4	30	-5	62	90	1000	34	989	24	312
SRR11970498	SAMN15193660	DeWolfe-107	Mock Community	two	iTaq Universal SYBR green Supermix	V4-V4	120	-5	53	23568	1000	36	998	31	925
SRR11970480	SAMN15193676	DeWolfe-108	Mock Community	two	iTaq Universal SYBR green Supermix	V4-V4	180	0	58	58513	1000	36	999	31	907
SRR11970502	SAMN15193656	DeWolfe-11	Mock Community	two	KAPA HiFi DNA Polymerase	V4-V4	60	-5	62	109	1000	35	986	26	519
SRR11970484	SAMN15193672	DeWolfe-12	Mock Community	two	iTaq Universal SYBR green Supermix	V4-V4	180	-5	53	26320	1000	36	998	31	939
SRR11970237	SAMN15193568	DeWolfe-121	Mock Community	two	iTaq Universal SYBR green Supermix	V3-V4	15	0	58	39226	1000	36	997	30	871
SRR11970219	SAMN15193584	DeWolfe-122	Mock Community	two	KAPA HiFi DNA Polymerase	V3-V4	30	-5	62	455	1000	35	1000	27	750
SRR11970202	SAMN15193600	DeWolfe-123	Mock Community	two	iTaq Universal SYBR green Supermix	V3-V4	120	-5	53	14735	1000	36	997	30	898
SRR11970184	SAMN15193616	DeWolfe-124	Mock Community	two	iTaq Universal SYBR green Supermix	V3-V4	180	0	58	13005	1000	35	996	30	879
SRR11970169	SAMN15193629	DeWolfe-129	Mock Community	two	iTaq Universal SYBR green Supermix	V4-V4	15	0	58	58042	1000	36	999	31	889
SRR11970151	SAMN15193645	DeWolfe-130	Mock Community	two	KAPA HiFi DNA Polymerase	V4-V4	30	-5	62	137	1000	35	996	26	522
SRR11970497	SAMN15193661	DeWolfe-131	Mock Community	two	iTaq Universal SYBR green Supermix	V4-V4	120	-5	53	24580	1000	36	1000	31	927
SRR11970479	SAMN15193677	DeWolfe-132	Mock Community	two	iTaq Universal SYBR green Supermix	V4-V4	180	0	58	38723	1000	36	998	31	929
SRR11970236	SAMN15193569	DeWolfe-145	Mock Community	two	SsoAdvanced Universal SYBR green Supermix	V3-V4	15	0	58	65647	1000	36	996	30	899
SRR11970218	SAMN15193585	DeWolfe-146	Mock Community	two	KAPA HiFi DNA Polymerase	V3-V4	30	0	67	59	1000	31	978	23	303
SRR11970201	SAMN15193601	DeWolfe-147	Mock Community	two	SsoAdvanced Universal SYBR green Supermix	V3-V4	120	-5	53	86575	1000	36	997	30	889
SRR11970183	SAMN15193617	DeWolfe-148	Mock Community	two	SsoAdvanced Universal SYBR green Supermix	V3-V4	180	0	58	75587	1000	36	998	30	886
SRR11970168	SAMN15193630	DeWolfe-153	Mock Community	two	SsoAdvanced Universal SYBR green Supermix	V4-V4	15	0	58	143144	1000	36	998	31	939
SRR11970150	SAMN15193646	DeWolfe-154	Mock Community	two	KAPA HiFi DNA Polymerase	V4-V4	30	0	67	193	1000	35	987	24	244
SRR11970495	SAMN15193662	DeWolfe-155	Mock Community	two	SsoAdvanced Universal SYBR green Supermix	V4-V4	120	-5	53	98707	1000	36	996	31	941
SRR11970478	SAMN15193678	DeWolfe-156	Mock Community	two	SsoAdvanced Universal SYBR green Supermix	V4-V4	180	0	58	62878	1000	36	998	31	919
SRR11970235	SAMN15193570	DeWolfe-169	Mock Community	two	SsoAdvanced Universal SYBR green Supermix	V3-V4	15	0	58	52832	1000	36	995	30	907
SRR11970217	SAMN15193586	DeWolfe-170	Mock Community	two	KAPA HiFi DNA Polymerase	V3-V4	30	0	67	58	1000	32	952	24	317
SRR11970199	SAMN15193602	DeWolfe-171	Mock Community	two	SsoAdvanced Universal SYBR green Supermix	V3-V4	120	-5	53	67	1000	32	968	24	404
SRR11970182	SAMN15193618	DeWolfe-172	Mock Community	two	SsoAdvanced Universal SYBR green Supermix	V3-V4	180	0	58	44293	1000	36	994	30	898
SRR11970167	SAMN15193631	DeWolfe-177	Mock Community	two	SsoAdvanced Universal SYBR green Supermix	V4-V4	15	0	58	76280	1000	36	996	31	931
SRR11970149	SAMN15193647	DeWolfe-178	Mock Community	two	KAPA HiFi DNA Polymerase	V4-V4	30	0	67	309	1000	35	999	23	288
SRR11970494	SAMN15193663	DeWolfe-179	Mock Community	two	SsoAdvanced Universal SYBR green Supermix	V4-V4	120	-5	53	281223	1000	36	1000	31	928
SRR11970477	SAMN15193679	DeWolfe-180	Mock Community	two	SsoAdvanced Universal SYBR green Supermix	V4-V4	180	0	58	131908	1000	36	1000	31	924
SRR11970234	SAMN15193571	DeWolfe-193	Mock Community	two	KAPA HiFi DNA Polymerase	V3-V4	15	-5	62	5660	1000	33	992	26	683
SRR11970216	SAMN15193587	DeWolfe-194	Mock Community	two	iTaq Universal SYBR green Supermix	V3-V4	60	-5	53	37472	1000	35	998	31	895
SRR11970198	SAMN15193603	DeWolfe-195	Mock Community	two	iTaq Universal SYBR green Supermix	V3-V4	120	0	58	18508	1000	36	994	31	908
SRR11970181	SAMN15193619	DeWolfe-196	Mock Community	two	KAPA HiFi DNA Polymerase	V3-V4	180	-5	62	1576	1000	32	980	25	602
SRR11970225	SAMN15193579	DeWolfe-2	Mock Community	two	iTaq Universal SYBR green Supermix	V3-V4	30	0	58	7412	1000	36	995	30	889
SRR11970165	SAMN15193632	DeWolfe-201	Mock Community	two	KAPA HiFi DNA Polymerase	V4-V4	15	-5	62	184	1000	35	991	28	656
SRR11970148	SAMN15193648	DeWolfe-202	Mock Community	two	iTaq Universal SYBR green Supermix	V4-V4	60	-5	53	73459	1000	36	1000	31	918
SRR11970493	SAMN15193664	DeWolfe-203	Mock Community	two	iTaq Universal SYBR green Supermix	V4-V4	120	0	58	38415	1000	36	998	31	924
SRR11970476	SAMN15193680	DeWolfe-204	Mock Community	two	KAPA HiFi DNA Polymerase	V4-V4	180	-5	62	39	1000	35	1000	26	578
SRR11970232	SAMN15193572	DeWolfe-217	Mock Community	two	KAPA HiFi DNA Polymerase	V3-V4	15	-5	62	1252	1000	35	990	27	762
SRR11970215	SAMN15193588	DeWolfe-218	Mock Community	two	iTaq Universal SYBR green Supermix	V3-V4	60	-5	53	59126	1000	36	999	31	911
SRR11970197	SAMN15193604	DeWolfe-219	Mock Community	two	iTaq Universal SYBR green Supermix	V3-V4	120	0	58	31603	1000	36	998	31	922
SRR11970180	SAMN15193620	DeWolfe-220	Mock Community	two	KAPA HiFi DNA Polymerase	V3-V4	180	-5	62	1743	1000	31	990	24	517
SRR11970164	SAMN15193633	DeWolfe-225	Mock Community	two	KAPA HiFi DNA Polymerase	V4-V4	15	-5	62	165	1000	35	995	28	686
SRR11970510	SAMN15193649	DeWolfe-226	Mock Community	two	iTaq Universal SYBR green Supermix	V4-V4	60	-5	53	90587	1000	36	998	31	923
SRR11970492	SAMN15193665	DeWolfe-227	Mock Community	two	iTaq Universal SYBR green Supermix	V4-V4	120	0	58	43320	1000	36	996	31	927
SRR11970475	SAMN15193681	DeWolfe-228	Mock Community	two	KAPA HiFi DNA Polymerase	V4-V4	180	-5	62	24	1000	35	1000	24	435
SRR11970231	SAMN15193573	DeWolfe-241	Mock Community	two	KAPA HiFi DNA Polymerase	V3-V4	15	0	67	26	1000	32	966	22	235
SRR11970214	SAMN15193589	DeWolfe-242	Mock Community	two	SsoAdvanced Universal SYBR green Supermix	V3-V4	60	-5	53	8906	1000	36	999	30	873
SRR11970196	SAMN15193605	DeWolfe-243	Mock Community	two	SsoAdvanced Universal SYBR green Supermix	V3-V4	120	0	58	90336	1000	36	994	31	906
SRR11970179	SAMN15193621	DeWolfe-244	Mock Community	two	KAPA HiFi DNA Polymerase	V3-V4	180	0	67	56	1000	30	963	22	166
SRR11970163	SAMN15193634	DeWolfe-249	Mock Community	two	KAPA HiFi DNA Polymerase	V4-V4	15	0	67	77	1000	35	1000	25	379
SRR11970241	SAMN15193564	DeWolfe-25	Mock Community	two	iTaq Universal SYBR green Supermix	V3-V4	15	-5	53	25212	1000	36	999	30	901
SRR11970509	SAMN15193650	DeWolfe-250	Mock Community	two	SsoAdvanced Universal SYBR green Supermix	V4-V4	60	-5	53	67537	1000	36	1000	31	928
SRR11970491	SAMN15193666	DeWolfe-251	Mock Community	two	SsoAdvanced Universal SYBR green Supermix	V4-V4	120	0	58	81787	1000	36	998	31	929
SRR11970473	SAMN15193682	DeWolfe-252	Mock Community	two	KAPA HiFi DNA Polymerase	V4-V4	180	0	67	31	1000	35	1000	23	256
SRR11970224	SAMN15193580	DeWolfe-26	Mock Community	two	iTaq Universal SYBR green Supermix	V3-V4	30	0	58	10655	1000	36	999	30	909
SRR11970230	SAMN15193574	DeWolfe-265	Mock Community	two	KAPA HiFi DNA Polymerase	V3-V4	15	0	67	63	1000	33	939	23	233
SRR11970213	SAMN15193590	DeWolfe-266	Mock Community	two	SsoAdvanced Universal SYBR green Supermix	V3-V4	60	-5	53	14751	1000	36	997	30	870
SRR11970195	SAMN15193606	DeWolfe-267	Mock Community	two	SsoAdvanced Universal SYBR green Supermix	V3-V4	120	0	58	81303	1000	36	999	30	888
SRR11970176	SAMN15193622	DeWolfe-268	Mock Community	two	KAPA HiFi DNA Polymerase	V3-V4	180	0	67	73	1000	30	950	22	218
SRR11970206	SAMN15193596	DeWolfe-27	Mock Community	two	KAPA HiFi DNA Polymerase	V3-V4	60	-5	62	12667	1000	34	991	27	725
SRR11970162	SAMN15193635	DeWolfe-273	Mock Community	two	KAPA HiFi DNA Polymerase	V4-V4	15	0	67	196	1000	35	991	24	344
SRR11970508	SAMN15193651	DeWolfe-274	Mock Community	two	SsoAdvanced Universal SYBR green Supermix	V4-V4	60	-5	53	213219	1000	36	999	31	927
SRR11970490	SAMN15193667	DeWolfe-275	Mock Community	two	SsoAdvanced Universal SYBR green Supermix	V4-V4	120	0	58	101892	1000	36	999	31	922
SRR11970472	SAMN15193683	DeWolfe-276	Mock Community	two	KAPA HiFi DNA Polymerase	V4-V4	180	0	67	93	1000	35	986	25	418
SRR11970188	SAMN15193612	DeWolfe-28	Mock Community	two	iTaq Universal SYBR green Supermix	V3-V4	180	-5	53	9365	1000	32	984	27	719
SRR11970229	SAMN15193575	DeWolfe-289	Mock Community	two	iTaq Universal SYBR green Supermix	V3-V4	30	-5	53	35516	1000	36	996	30	897
SRR11970212	SAMN15193591	DeWolfe-290	Mock Community	two	iTaq Universal SYBR green Supermix	V3-V4	60	0	58	22200	1000	36	999	30	889
SRR11970194	SAMN15193607	DeWolfe-291	Mock Community	two	KAPA HiFi DNA Polymerase	V3-V4	120	-5	62	4183	1000	29	971	22	444
SRR11970161	SAMN15193636	DeWolfe-297	Mock Community	two	iTaq Universal SYBR green Supermix	V4-V4	30	-5	53	48651	1000	36	997	31	917
SRR11970506	SAMN15193652	DeWolfe-298	Mock Community	two	iTaq Universal SYBR green Supermix	V4-V4	60	0	58	23407	1000	36	997	31	887
SRR11970489	SAMN15193668	DeWolfe-299	Mock Community	two	KAPA HiFi DNA Polymerase	V4-V4	120	-5	62	404	1000	34	971	23	226
SRR11970207	SAMN15193595	DeWolfe-3	Mock Community	two	KAPA HiFi DNA Polymerase	V3-V4	60	-5	62	10282	1000	32	989	25	635
SRR11970228	SAMN15193576	DeWolfe-313	Mock Community	two	iTaq Universal SYBR green Supermix	V3-V4	30	-5	53	20536	1000	36	995	30	908
SRR11970210	SAMN15193592	DeWolfe-314	Mock Community	two	iTaq Universal SYBR green Supermix	V3-V4	60	0	58	22140	1000	36	995	30	894
SRR11970193	SAMN15193608	DeWolfe-315	Mock Community	two	KAPA HiFi DNA Polymerase	V3-V4	120	-5	62	1929	1000	29	980	23	474
SRR11970160	SAMN15193637	DeWolfe-321	Mock Community	two	iTaq Universal SYBR green Supermix	V4-V4	30	-5	53	43827	1000	36	999	31	936
SRR11970505	SAMN15193653	DeWolfe-322	Mock Community	two	iTaq Universal SYBR green Supermix	V4-V4	60	0	58	54751	1000	36	998	31	915
SRR11970488	SAMN15193669	DeWolfe-323	Mock Community	two	KAPA HiFi DNA Polymerase	V4-V4	120	-5	62	62	1000	34	935	23	294
SRR11970173	SAMN15193625	DeWolfe-33	Mock Community	two	iTaq Universal SYBR green Supermix	V4-V4	15	-5	53	58343	1000	36	1000	31	916
SRR11970227	SAMN15193577	DeWolfe-337	Mock Community	two	SsoAdvanced Universal SYBR green Supermix	V3-V4	30	-5	53	41339	1000	35	997	30	877
SRR11970209	SAMN15193593	DeWolfe-338	Mock Community	two	SsoAdvanced Universal SYBR green Supermix	V3-V4	60	0	58	95667	1000	36	996	31	921
SRR11970192	SAMN15193609	DeWolfe-339	Mock Community	two	KAPA HiFi DNA Polymerase	V3-V4	120	0	67	38	1000	32	1000	23	317
SRR11970156	SAMN15193641	DeWolfe-34	Mock Community	two	iTaq Universal SYBR green Supermix	V4-V4	30	0	58	18534	1000	36	1000	31	920
SRR11970159	SAMN15193638	DeWolfe-345	Mock Community	two	SsoAdvanced Universal SYBR green Supermix	V4-V4	30	-5	53	94631	1000	36	998	31	927
SRR11970504	SAMN15193654	DeWolfe-346	Mock Community	two	SsoAdvanced Universal SYBR green Supermix	V4-V4	60	0	58	88309	1000	36	998	31	918
SRR11970487	SAMN15193670	DeWolfe-347	Mock Community	two	KAPA HiFi DNA Polymerase	V4-V4	120	0	67	62	1000	35	985	24	327
SRR11970501	SAMN15193657	DeWolfe-35	Mock Community	two	KAPA HiFi DNA Polymerase	V4-V4	60	-5	62	59	1000	35	975	26	478
SRR11970483	SAMN15193673	DeWolfe-36	Mock Community	two	iTaq Universal SYBR green Supermix	V4-V4	180	-5	53	23168	1000	36	998	31	944
SRR11970226	SAMN15193578	DeWolfe-361	Mock Community	two	SsoAdvanced Universal SYBR green Supermix	V3-V4	30	-5	53	50453	1000	35	996	30	858
SRR11970208	SAMN15193594	DeWolfe-362	Mock Community	two	SsoAdvanced Universal SYBR green Supermix	V3-V4	60	0	58	76636	1000	36	997	30	895
SRR11970191	SAMN15193610	DeWolfe-363	Mock Community	two	KAPA HiFi DNA Polymerase	V3-V4	120	0	67	37	1000	31	967	22	191
SRR11970158	SAMN15193639	DeWolfe-369	Mock Community	two	SsoAdvanced Universal SYBR green Supermix	V4-V4	30	-5	53	57967	1000	36	997	31	939
SRR11970503	SAMN15193655	DeWolfe-370	Mock Community	two	SsoAdvanced Universal SYBR green Supermix	V4-V4	60	0	58	122224	1000	36	997	31	936
SRR11970486	SAMN15193671	DeWolfe-371	Mock Community	two	KAPA HiFi DNA Polymerase	V4-V4	120	0	67	71	1000	34	983	23	299
SRR11970190	SAMN15193611	DeWolfe-4	Mock Community	two	iTaq Universal SYBR green Supermix	V3-V4	180	-5	53	15256	1000	27	983	23	499
SRR11970310	SAMN15193502	DeWolfe-401	Mock Community	two	iTaq Universal SYBR green Supermix	V4-V5	15	-5	53	1606	1000	29	917	27	709
SRR11970302	SAMN15193510	DeWolfe-402	Mock Community	two	KAPA HiFi DNA Polymerase	V4-V5	15	-5	62	6400	1000	28	899	26	664
SRR11970293	SAMN15193518	DeWolfe-403	Mock Community	two	iTaq Universal SYBR green Supermix	V4-V5	30	0	58	1431	1000	30	922	27	708
SRR11970283	SAMN15193526	DeWolfe-404	Mock Community	two	iTaq Universal SYBR green Supermix	V4-V5	60	-5	53	1090	1000	30	926	27	683
SRR11970274	SAMN15193534	DeWolfe-405	Mock Community	two	KAPA HiFi DNA Polymerase	V4-V5	60	-5	62	14114	1000	26	868	22	437
SRR11970265	SAMN15193542	DeWolfe-406	Mock Community	two	iTaq Universal SYBR green Supermix	V4-V5	120	0	58	2145	1000	30	925	27	734
SRR11970257	SAMN15193550	DeWolfe-407	Mock Community	two	iTaq Universal SYBR green Supermix	V4-V5	180	-5	53	1745	1000	30	895	27	714
SRR11970248	SAMN15193558	DeWolfe-408	Mock Community	two	KAPA HiFi DNA Polymerase	V4-V5	180	-5	62	3833	1000	26	888	23	516
SRR11970309	SAMN15193503	DeWolfe-425	Mock Community	two	iTaq Universal SYBR green Supermix	V4-V5	15	-5	53	1580	1000	30	917	26	590
SRR11970301	SAMN15193511	DeWolfe-426	Mock Community	two	KAPA HiFi DNA Polymerase	V4-V5	15	-5	62	4738	1000	28	890	25	582
SRR11970292	SAMN15193519	DeWolfe-427	Mock Community	two	iTaq Universal SYBR green Supermix	V4-V5	30	0	58	519	1000	30	930	26	579
SRR11970282	SAMN15193527	DeWolfe-428	Mock Community	two	iTaq Universal SYBR green Supermix	V4-V5	60	-5	53	1192	1000	29	913	26	557
SRR11970273	SAMN15193535	DeWolfe-429	Mock Community	two	KAPA HiFi DNA Polymerase	V4-V5	60	-5	62	5963	1000	26	888	22	425
SRR11970264	SAMN15193543	DeWolfe-430	Mock Community	two	iTaq Universal SYBR green Supermix	V4-V5	120	0	58	4787	1000	30	920	26	613
SRR11970256	SAMN15193551	DeWolfe-431	Mock Community	two	iTaq Universal SYBR green Supermix	V4-V5	180	-5	53	2992	1000	30	919	27	624
SRR11970247	SAMN15193559	DeWolfe-432	Mock Community	two	KAPA HiFi DNA Polymerase	V4-V5	180	-5	62	5068	1000	26	911	23	410
SRR11970308	SAMN15193504	DeWolfe-449	Mock Community	two	SsoAdvanced Universal SYBR green Supermix	V4-V5	15	-5	53	2049	1000	29	910	26	640
SRR11970299	SAMN15193512	DeWolfe-450	Mock Community	two	KAPA HiFi DNA Polymerase	V4-V5	15	0	67	4164	1000	28	901	26	584
SRR11970291	SAMN15193520	DeWolfe-451	Mock Community	two	SsoAdvanced Universal SYBR green Supermix	V4-V5	30	0	58	976	1000	30	910	26	589
SRR11970281	SAMN15193528	DeWolfe-452	Mock Community	two	SsoAdvanced Universal SYBR green Supermix	V4-V5	60	-5	53	10510	1000	30	906	26	609
SRR11970272	SAMN15193536	DeWolfe-453	Mock Community	two	KAPA HiFi DNA Polymerase	V4-V5	60	0	67	155	1000	28	865	25	527
SRR11970263	SAMN15193544	DeWolfe-454	Mock Community	two	SsoAdvanced Universal SYBR green Supermix	V4-V5	120	0	58	2496	1000	30	932	27	630
SRR11970254	SAMN15193552	DeWolfe-455	Mock Community	two	SsoAdvanced Universal SYBR green Supermix	V4-V5	180	-5	53	2430	1000	30	920	27	633
SRR11970246	SAMN15193560	DeWolfe-456	Mock Community	two	KAPA HiFi DNA Polymerase	V4-V5	180	0	67	2362	1000	28	910	25	589
SRR11970307	SAMN15193505	DeWolfe-473	Mock Community	two	SsoAdvanced Universal SYBR green Supermix	V4-V5	15	-5	53	5458	1000	29	915	26	579
SRR11970298	SAMN15193513	DeWolfe-474	Mock Community	two	KAPA HiFi DNA Polymerase	V4-V5	15	0	67	3322	1000	28	899	25	571
SRR11970290	SAMN15193521	DeWolfe-475	Mock Community	two	SsoAdvanced Universal SYBR green Supermix	V4-V5	30	0	58	2610	1000	30	908	27	638
SRR11970280	SAMN15193529	DeWolfe-476	Mock Community	two	SsoAdvanced Universal SYBR green Supermix	V4-V5	60	-5	53	12377	1000	30	904	26	595
SRR11970271	SAMN15193537	DeWolfe-477	Mock Community	two	KAPA HiFi DNA Polymerase	V4-V5	60	0	67	5347	1000	27	880	24	497
SRR11970262	SAMN15193545	DeWolfe-478	Mock Community	two	SsoAdvanced Universal SYBR green Supermix	V4-V5	120	0	58	7609	1000	29	908	26	595
SRR11970253	SAMN15193553	DeWolfe-479	Mock Community	two	SsoAdvanced Universal SYBR green Supermix	V4-V5	180	-5	53	3397	1000	30	920	26	619
SRR11970245	SAMN15193561	DeWolfe-480	Mock Community	two	KAPA HiFi DNA Polymerase	V4-V5	180	0	67	3093	1000	28	885	25	535
SRR11970240	SAMN15193565	DeWolfe-49	Mock Community	two	SsoAdvanced Universal SYBR green Supermix	V3-V4	15	-5	53	119852	1000	35	1000	30	877
SRR11970306	SAMN15193506	DeWolfe-497	Mock Community	two	iTaq Universal SYBR green Supermix	V4-V5	15	0	58	1715	1000	29	917	26	598
SRR11970297	SAMN15193514	DeWolfe-498	Mock Community	two	iTaq Universal SYBR green Supermix	V4-V5	30	-5	53	1189	1000	30	925	26	583
SRR11970287	SAMN15193522	DeWolfe-499	Mock Community	two	KAPA HiFi DNA Polymerase	V4-V5	30	-5	62	2610	1000	29	926	26	591
SRR11970223	SAMN15193581	DeWolfe-50	Mock Community	two	SsoAdvanced Universal SYBR green Supermix	V3-V4	30	0	58	26889	1000	36	1000	31	948
SRR11970279	SAMN15193530	DeWolfe-500	Mock Community	two	iTaq Universal SYBR green Supermix	V4-V5	60	0	58	8459	1000	28	899	25	594
SRR11970270	SAMN15193538	DeWolfe-501	Mock Community	two	iTaq Universal SYBR green Supermix	V4-V5	120	-5	53	1714	1000	30	915	26	618
SRR11970261	SAMN15193546	DeWolfe-502	Mock Community	two	KAPA HiFi DNA Polymerase	V4-V5	120	-5	62	1320	1000	26	911	23	472
SRR11970252	SAMN15193554	DeWolfe-503	Mock Community	two	iTaq Universal SYBR green Supermix	V4-V5	180	0	58	4337	1000	30	913	26	600
SRR11970205	SAMN15193597	DeWolfe-51	Mock Community	two	KAPA HiFi DNA Polymerase	V3-V4	60	0	67	78	1000	31	963	23	266
SRR11970187	SAMN15193613	DeWolfe-52	Mock Community	two	SsoAdvanced Universal SYBR green Supermix	V3-V4	180	-5	53	71035	1000	36	999	31	908
SRR11970305	SAMN15193507	DeWolfe-521	Mock Community	two	iTaq Universal SYBR green Supermix	V4-V5	15	0	58	2275	1000	30	903	26	608
SRR11970296	SAMN15193515	DeWolfe-522	Mock Community	two	iTaq Universal SYBR green Supermix	V4-V5	30	-5	53	1236	1000	29	903	26	597
SRR11970286	SAMN15193523	DeWolfe-523	Mock Community	two	KAPA HiFi DNA Polymerase	V4-V5	30	-5	62	3877	1000	29	892	26	628
SRR11970278	SAMN15193531	DeWolfe-524	Mock Community	two	iTaq Universal SYBR green Supermix	V4-V5	60	0	58	6375	1000	30	924	26	603
SRR11970269	SAMN15193539	DeWolfe-525	Mock Community	two	iTaq Universal SYBR green Supermix	V4-V5	120	-5	53	3530	1000	30	928	26	598
SRR11970260	SAMN15193547	DeWolfe-526	Mock Community	two	KAPA HiFi DNA Polymerase	V4-V5	120	-5	62	5444	1000	27	870	23	468
SRR11970251	SAMN15193555	DeWolfe-527	Mock Community	two	iTaq Universal SYBR green Supermix	V4-V5	180	0	58	5701	1000	30	912	26	599
SRR11970304	SAMN15193508	DeWolfe-545	Mock Community	two	SsoAdvanced Universal SYBR green Supermix	V4-V5	15	0	58	5669	1000	30	896	27	616
SRR11970295	SAMN15193516	DeWolfe-546	Mock Community	two	SsoAdvanced Universal SYBR green Supermix	V4-V5	30	-5	53	7035	1000	30	916	26	614
SRR11970285	SAMN15193524	DeWolfe-547	Mock Community	two	KAPA HiFi DNA Polymerase	V4-V5	30	0	67	872	1000	30	912	27	664
SRR11970276	SAMN15193532	DeWolfe-548	Mock Community	two	SsoAdvanced Universal SYBR green Supermix	V4-V5	60	0	58	16785	1000	30	900	27	604
SRR11970268	SAMN15193540	DeWolfe-549	Mock Community	two	SsoAdvanced Universal SYBR green Supermix	V4-V5	120	-5	53	1224	1000	30	926	26	620
SRR11970259	SAMN15193548	DeWolfe-550	Mock Community	two	KAPA HiFi DNA Polymerase	V4-V5	120	0	67	1104	1000	27	886	24	515
SRR11970250	SAMN15193556	DeWolfe-551	Mock Community	two	SsoAdvanced Universal SYBR green Supermix	V4-V5	180	0	58	10594	1000	30	904	27	642
SRR11970303	SAMN15193509	DeWolfe-569	Mock Community	two	SsoAdvanced Universal SYBR green Supermix	V4-V5	15	0	58	6732	1000	29	904	26	577
SRR11970172	SAMN15193626	DeWolfe-57	Mock Community	two	SsoAdvanced Universal SYBR green Supermix	V4-V4	15	-5	53	121602	1000	36	998	32	946
SRR11970294	SAMN15193517	DeWolfe-570	Mock Community	two	SsoAdvanced Universal SYBR green Supermix	V4-V5	30	-5	53	1848	1000	30	916	27	656
SRR11970284	SAMN15193525	DeWolfe-571	Mock Community	two	KAPA HiFi DNA Polymerase	V4-V5	30	0	67	846	1000	30	906	27	612
SRR11970275	SAMN15193533	DeWolfe-572	Mock Community	two	SsoAdvanced Universal SYBR green Supermix	V4-V5	60	0	58	4642	1000	30	910	26	564
SRR11970267	SAMN15193541	DeWolfe-573	Mock Community	two	SsoAdvanced Universal SYBR green Supermix	V4-V5	120	-5	53	5706	1000	30	922	26	590
SRR11970258	SAMN15193549	DeWolfe-574	Mock Community	two	KAPA HiFi DNA Polymerase	V4-V5	120	0	67	5424	1000	27	910	24	499
SRR11970249	SAMN15193557	DeWolfe-575	Mock Community	two	SsoAdvanced Universal SYBR green Supermix	V4-V5	180	0	58	6432	1000	30	909	26	588
SRR11970154	SAMN15193642	DeWolfe-58	Mock Community	two	SsoAdvanced Universal SYBR green Supermix	V4-V4	30	0	58	132945	1000	36	998	32	944
SRR11970500	SAMN15193658	DeWolfe-59	Mock Community	two	KAPA HiFi DNA Polymerase	V4-V4	60	0	67	113	1000	35	991	24	272
SRR11970482	SAMN15193674	DeWolfe-60	Mock Community	two	SsoAdvanced Universal SYBR green Supermix	V4-V4	180	-5	53	51962	1000	36	998	32	947
SRR11970239	SAMN15193566	DeWolfe-73	Mock Community	two	SsoAdvanced Universal SYBR green Supermix	V3-V4	15	-5	53	94213	1000	35	997	30	856
SRR11970221	SAMN15193582	DeWolfe-74	Mock Community	two	SsoAdvanced Universal SYBR green Supermix	V3-V4	30	0	58	25900	1000	36	996	31	921
SRR11970204	SAMN15193598	DeWolfe-75	Mock Community	two	KAPA HiFi DNA Polymerase	V3-V4	60	0	67	100	1000	32	985	20	141
SRR11970186	SAMN15193614	DeWolfe-76	Mock Community	two	SsoAdvanced Universal SYBR green Supermix	V3-V4	180	-5	53	25822	1000	36	995	31	895
SRR11970171	SAMN15193627	DeWolfe-81	Mock Community	two	SsoAdvanced Universal SYBR green Supermix	V4-V4	15	-5	53	93447	1000	36	1000	32	944
SRR11970153	SAMN15193643	DeWolfe-82	Mock Community	two	SsoAdvanced Universal SYBR green Supermix	V4-V4	30	0	58	13130	1000	36	999	31	921
SRR11970499	SAMN15193659	DeWolfe-83	Mock Community	two	KAPA HiFi DNA Polymerase	V4-V4	60	0	67	64	1000	34	972	23	253
SRR11970481	SAMN15193675	DeWolfe-84	Mock Community	two	SsoAdvanced Universal SYBR green Supermix	V4-V4	180	-5	53	48667	1000	36	998	31	927
SRR11970174	SAMN15193624	DeWolfe-9	Mock Community	two	iTaq Universal SYBR green Supermix	V4-V4	15	-5	53	60230	1000	36	998	31	922
SRR11970238	SAMN15193567	DeWolfe-97	Mock Community	two	iTaq Universal SYBR green Supermix	V3-V4	15	0	58	18735	1000	35	998	30	867
SRR11970220	SAMN15193583	DeWolfe-98	Mock Community	two	KAPA HiFi DNA Polymerase	V3-V4	30	-5	62	489	1000	35	991	27	749
SRR11970203	SAMN15193599	DeWolfe-99	Mock Community	two	iTaq Universal SYBR green Supermix	V3-V4	120	-5	53	37055	1000	35	997	30	857
SRR11970175	SAMN15193623	DeWolfe-292	Neg Control	two	iTaq Universal SYBR green Supermix	V3-V4	120	-5	53	503695	1000	35	996	29	836
SRR11970175	SAMN15193623	DeWolfe-292	Neg Control	two	KAPA HiFi DNA Polymerase	V3-V4	30	0	67	503695	1000	35	996	29	836
SRR11970175	SAMN15193623	DeWolfe-292	Neg Control	two	iTaq Universal SYBR green Supermix	V3-V4	60	-5	53	503695	1000	35	996	29	836
SRR11970175	SAMN15193623	DeWolfe-292	Neg Control	two	SsoAdvanced Universal SYBR green Supermix	V3-V4	120	-5	53	503695	1000	35	996	29	836
SRR11970175	SAMN15193623	DeWolfe-292	Neg Control	two	KAPA HiFi DNA Polymerase	V3-V4	60	-5	62	503695	1000	35	996	29	836
SRR11970175	SAMN15193623	DeWolfe-292	Neg Control	two	KAPA HiFi DNA Polymerase	V3-V4	60	0	67	503695	1000	35	996	29	836
SRR11970175	SAMN15193623	DeWolfe-292	Neg Control	two	KAPA HiFi DNA Polymerase	V3-V4	30	-5	62	503695	1000	35	996	29	836
SRR11970175	SAMN15193623	DeWolfe-292	Neg Control	two	SsoAdvanced Universal SYBR green Supermix	V3-V4	30	0	58	503695	1000	35	996	29	836
SRR11970175	SAMN15193623	DeWolfe-292	Neg Control	two	KAPA HiFi DNA Polymerase	V3-V4	120	0	67	503695	1000	35	996	29	836
SRR11970175	SAMN15193623	DeWolfe-292	Neg Control	two	SsoAdvanced Universal SYBR green Supermix	V3-V4	120	0	58	503695	1000	35	996	29	836
SRR11970175	SAMN15193623	DeWolfe-292	Neg Control	two	SsoAdvanced Universal SYBR green Supermix	V3-V4	60	-5	53	503695	1000	35	996	29	836
SRR11970175	SAMN15193623	DeWolfe-292	Neg Control	two	iTaq Universal SYBR green Supermix	V3-V4	60	0	58	503695	1000	35	996	29	836
SRR11970175	SAMN15193623	DeWolfe-292	Neg Control	two	SsoAdvanced Universal SYBR green Supermix	V3-V4	60	0	58	503695	1000	35	996	29	836
SRR11970175	SAMN15193623	DeWolfe-292	Neg Control	two	SsoAdvanced Universal SYBR green Supermix	V3-V4	180	-5	53	503695	1000	35	996	29	836
SRR11970175	SAMN15193623	DeWolfe-292	Neg Control	two	SsoAdvanced Universal SYBR green Supermix	V3-V4	15	0	58	503695	1000	35	996	29	836
SRR11970175	SAMN15193623	DeWolfe-292	Neg Control	two	KAPA HiFi DNA Polymerase	V3-V4	15	-5	62	503695	1000	35	996	29	836
SRR11970175	SAMN15193623	DeWolfe-292	Neg Control	two	KAPA HiFi DNA Polymerase	V3-V4	15	0	67	503695	1000	35	996	29	836
SRR11970175	SAMN15193623	DeWolfe-292	Neg Control	two	iTaq Universal SYBR green Supermix	V3-V4	15	0	58	503695	1000	35	996	29	836
SRR11970175	SAMN15193623	DeWolfe-292	Neg Control	two	iTaq Universal SYBR green Supermix	V3-V4	30	-5	53	503695	1000	35	996	29	836
SRR11970175	SAMN15193623	DeWolfe-292	Neg Control	two	SsoAdvanced Universal SYBR green Supermix	V3-V4	30	-5	53	503695	1000	35	996	29	836
SRR11970175	SAMN15193623	DeWolfe-292	Neg Control	two	KAPA HiFi DNA Polymerase	V3-V4	120	-5	62	503695	1000	35	996	29	836
SRR11970175	SAMN15193623	DeWolfe-292	Neg Control	two	iTaq Universal SYBR green Supermix	V3-V4	15	-5	53	503695	1000	35	996	29	836
SRR11970175	SAMN15193623	DeWolfe-292	Neg Control	two	iTaq Universal SYBR green Supermix	V3-V4	180	-5	53	503695	1000	35	996	29	836
SRR11970175	SAMN15193623	DeWolfe-292	Neg Control	two	iTaq Universal SYBR green Supermix	V3-V4	180	0	58	503695	1000	35	996	29	836
SRR11970175	SAMN15193623	DeWolfe-292	Neg Control	two	SsoAdvanced Universal SYBR green Supermix	V3-V4	180	0	58	503695	1000	35	996	29	836
SRR11970175	SAMN15193623	DeWolfe-292	Neg Control	two	iTaq Universal SYBR green Supermix	V3-V4	30	0	58	503695	1000	35	996	29	836
SRR11970175	SAMN15193623	DeWolfe-292	Neg Control	two	KAPA HiFi DNA Polymerase	V3-V4	180	-5	62	503695	1000	35	996	29	836
SRR11970175	SAMN15193623	DeWolfe-292	Neg Control	two	KAPA HiFi DNA Polymerase	V3-V4	180	0	67	503695	1000	35	996	29	836
SRR11970175	SAMN15193623	DeWolfe-292	Neg Control	two	iTaq Universal SYBR green Supermix	V3-V4	120	0	58	503695	1000	35	996	29	836
SRR11970175	SAMN15193623	DeWolfe-292	Neg Control	two	SsoAdvanced Universal SYBR green Supermix	V3-V4	15	-5	53	503695	1000	35	996	29	836
SRR11970471	SAMN15193684	DeWolfe-301	Neg Control	two	SsoAdvanced Universal SYBR green Supermix	V4-V4	15	-5	53	929254	1000	36	997	30	909
SRR11970471	SAMN15193684	DeWolfe-301	Neg Control	two	SsoAdvanced Universal SYBR green Supermix	V4-V4	30	0	58	929254	1000	36	997	30	909
SRR11970471	SAMN15193684	DeWolfe-301	Neg Control	two	iTaq Universal SYBR green Supermix	V4-V4	180	0	58	929254	1000	36	997	30	909
SRR11970471	SAMN15193684	DeWolfe-301	Neg Control	two	SsoAdvanced Universal SYBR green Supermix	V4-V4	180	-5	53	929254	1000	36	997	30	909
SRR11970471	SAMN15193684	DeWolfe-301	Neg Control	two	SsoAdvanced Universal SYBR green Supermix	V4-V4	15	0	58	929254	1000	36	997	30	909
SRR11970471	SAMN15193684	DeWolfe-301	Neg Control	two	KAPA HiFi DNA Polymerase	V4-V4	15	-5	62	929254	1000	36	997	30	909
SRR11970471	SAMN15193684	DeWolfe-301	Neg Control	two	SsoAdvanced Universal SYBR green Supermix	V4-V4	180	0	58	929254	1000	36	997	30	909
SRR11970471	SAMN15193684	DeWolfe-301	Neg Control	two	iTaq Universal SYBR green Supermix	V4-V4	15	0	58	929254	1000	36	997	30	909
SRR11970471	SAMN15193684	DeWolfe-301	Neg Control	two	SsoAdvanced Universal SYBR green Supermix	V4-V4	30	-5	53	929254	1000	36	997	30	909
SRR11970471	SAMN15193684	DeWolfe-301	Neg Control	two	iTaq Universal SYBR green Supermix	V4-V4	30	0	58	929254	1000	36	997	30	909
SRR11970471	SAMN15193684	DeWolfe-301	Neg Control	two	SsoAdvanced Universal SYBR green Supermix	V4-V4	120	0	58	929254	1000	36	997	30	909
SRR11970471	SAMN15193684	DeWolfe-301	Neg Control	two	KAPA HiFi DNA Polymerase	V4-V4	30	-5	62	929254	1000	36	997	30	909
SRR11970471	SAMN15193684	DeWolfe-301	Neg Control	two	KAPA HiFi DNA Polymerase	V4-V4	30	0	67	929254	1000	36	997	30	909
SRR11970471	SAMN15193684	DeWolfe-301	Neg Control	two	iTaq Universal SYBR green Supermix	V4-V4	15	-5	53	929254	1000	36	997	30	909
SRR11970471	SAMN15193684	DeWolfe-301	Neg Control	two	iTaq Universal SYBR green Supermix	V4-V4	60	-5	53	929254	1000	36	997	30	909
SRR11970471	SAMN15193684	DeWolfe-301	Neg Control	two	SsoAdvanced Universal SYBR green Supermix	V4-V4	60	-5	53	929254	1000	36	997	30	909
SRR11970471	SAMN15193684	DeWolfe-301	Neg Control	two	SsoAdvanced Universal SYBR green Supermix	V4-V4	60	0	58	929254	1000	36	997	30	909
SRR11970471	SAMN15193684	DeWolfe-301	Neg Control	two	KAPA HiFi DNA Polymerase	V4-V4	60	-5	62	929254	1000	36	997	30	909
SRR11970471	SAMN15193684	DeWolfe-301	Neg Control	two	KAPA HiFi DNA Polymerase	V4-V4	60	0	67	929254	1000	36	997	30	909
SRR11970471	SAMN15193684	DeWolfe-301	Neg Control	two	KAPA HiFi DNA Polymerase	V4-V4	15	0	67	929254	1000	36	997	30	909
SRR11970471	SAMN15193684	DeWolfe-301	Neg Control	two	iTaq Universal SYBR green Supermix	V4-V4	30	-5	53	929254	1000	36	997	30	909
SRR11970471	SAMN15193684	DeWolfe-301	Neg Control	two	SsoAdvanced Universal SYBR green Supermix	V4-V4	120	-5	53	929254	1000	36	997	30	909
SRR11970471	SAMN15193684	DeWolfe-301	Neg Control	two	iTaq Universal SYBR green Supermix	V4-V4	120	0	58	929254	1000	36	997	30	909
SRR11970471	SAMN15193684	DeWolfe-301	Neg Control	two	KAPA HiFi DNA Polymerase	V4-V4	180	0	67	929254	1000	36	997	30	909
SRR11970471	SAMN15193684	DeWolfe-301	Neg Control	two	KAPA HiFi DNA Polymerase	V4-V4	120	0	67	929254	1000	36	997	30	909
SRR11970471	SAMN15193684	DeWolfe-301	Neg Control	two	iTaq Universal SYBR green Supermix	V4-V4	180	-5	53	929254	1000	36	997	30	909
SRR11970471	SAMN15193684	DeWolfe-301	Neg Control	two	KAPA HiFi DNA Polymerase	V4-V4	180	-5	62	929254	1000	36	997	30	909
SRR11970471	SAMN15193684	DeWolfe-301	Neg Control	two	iTaq Universal SYBR green Supermix	V4-V4	60	0	58	929254	1000	36	997	30	909
SRR11970471	SAMN15193684	DeWolfe-301	Neg Control	two	iTaq Universal SYBR green Supermix	V4-V4	120	-5	53	929254	1000	36	997	30	909
SRR11970471	SAMN15193684	DeWolfe-301	Neg Control	two	KAPA HiFi DNA Polymerase	V4-V4	120	-5	62	929254	1000	36	997	30	909
SRR11970243	SAMN15193562	DeWolfe-504	Neg Control	two	KAPA HiFi DNA Polymerase	V4-V5	60	0	67	145534	1000	26	890	23	452
SRR11970243	SAMN15193562	DeWolfe-504	Neg Control	two	SsoAdvanced Universal SYBR green Supermix	V4-V5	180	0	58	145534	1000	26	890	23	452
SRR11970243	SAMN15193562	DeWolfe-504	Neg Control	two	SsoAdvanced Universal SYBR green Supermix	V4-V5	180	-5	53	145534	1000	26	890	23	452
SRR11970243	SAMN15193562	DeWolfe-504	Neg Control	two	iTaq Universal SYBR green Supermix	V4-V5	180	0	58	145534	1000	26	890	23	452
SRR11970243	SAMN15193562	DeWolfe-504	Neg Control	two	SsoAdvanced Universal SYBR green Supermix	V4-V5	15	0	58	145534	1000	26	890	23	452
SRR11970243	SAMN15193562	DeWolfe-504	Neg Control	two	KAPA HiFi DNA Polymerase	V4-V5	30	-5	62	145534	1000	26	890	23	452
SRR11970243	SAMN15193562	DeWolfe-504	Neg Control	two	SsoAdvanced Universal SYBR green Supermix	V4-V5	15	-5	53	145534	1000	26	890	23	452
SRR11970243	SAMN15193562	DeWolfe-504	Neg Control	two	iTaq Universal SYBR green Supermix	V4-V5	15	0	58	145534	1000	26	890	23	452
SRR11970243	SAMN15193562	DeWolfe-504	Neg Control	two	iTaq Universal SYBR green Supermix	V4-V5	120	0	58	145534	1000	26	890	23	452
SRR11970243	SAMN15193562	DeWolfe-504	Neg Control	two	SsoAdvanced Universal SYBR green Supermix	V4-V5	120	0	58	145534	1000	26	890	23	452
SRR11970243	SAMN15193562	DeWolfe-504	Neg Control	two	SsoAdvanced Universal SYBR green Supermix	V4-V5	30	0	58	145534	1000	26	890	23	452
SRR11970243	SAMN15193562	DeWolfe-504	Neg Control	two	KAPA HiFi DNA Polymerase	V4-V5	30	0	67	145534	1000	26	890	23	452
SRR11970243	SAMN15193562	DeWolfe-504	Neg Control	two	iTaq Universal SYBR green Supermix	V4-V5	180	-5	53	145534	1000	26	890	23	452
SRR11970243	SAMN15193562	DeWolfe-504	Neg Control	two	iTaq Universal SYBR green Supermix	V4-V5	60	-5	53	145534	1000	26	890	23	452
SRR11970243	SAMN15193562	DeWolfe-504	Neg Control	two	SsoAdvanced Universal SYBR green Supermix	V4-V5	60	-5	53	145534	1000	26	890	23	452
SRR11970243	SAMN15193562	DeWolfe-504	Neg Control	two	iTaq Universal SYBR green Supermix	V4-V5	60	0	58	145534	1000	26	890	23	452
SRR11970243	SAMN15193562	DeWolfe-504	Neg Control	two	SsoAdvanced Universal SYBR green Supermix	V4-V5	60	0	58	145534	1000	26	890	23	452
SRR11970243	SAMN15193562	DeWolfe-504	Neg Control	two	KAPA HiFi DNA Polymerase	V4-V5	60	-5	62	145534	1000	26	890	23	452
SRR11970243	SAMN15193562	DeWolfe-504	Neg Control	two	iTaq Universal SYBR green Supermix	V4-V5	120	-5	53	145534	1000	26	890	23	452
SRR11970243	SAMN15193562	DeWolfe-504	Neg Control	two	SsoAdvanced Universal SYBR green Supermix	V4-V5	120	-5	53	145534	1000	26	890	23	452
SRR11970243	SAMN15193562	DeWolfe-504	Neg Control	two	KAPA HiFi DNA Polymerase	V4-V5	15	0	67	145534	1000	26	890	23	452
SRR11970243	SAMN15193562	DeWolfe-504	Neg Control	two	iTaq Universal SYBR green Supermix	V4-V5	30	-5	53	145534	1000	26	890	23	452
SRR11970243	SAMN15193562	DeWolfe-504	Neg Control	two	SsoAdvanced Universal SYBR green Supermix	V4-V5	30	-5	53	145534	1000	26	890	23	452
SRR11970243	SAMN15193562	DeWolfe-504	Neg Control	two	KAPA HiFi DNA Polymerase	V4-V5	120	-5	62	145534	1000	26	890	23	452
SRR11970243	SAMN15193562	DeWolfe-504	Neg Control	two	KAPA HiFi DNA Polymerase	V4-V5	120	0	67	145534	1000	26	890	23	452
SRR11970243	SAMN15193562	DeWolfe-504	Neg Control	two	KAPA HiFi DNA Polymerase	V4-V5	180	-5	62	145534	1000	26	890	23	452
SRR11970243	SAMN15193562	DeWolfe-504	Neg Control	two	KAPA HiFi DNA Polymerase	V4-V5	180	0	67	145534	1000	26	890	23	452
SRR11970243	SAMN15193562	DeWolfe-504	Neg Control	two	iTaq Universal SYBR green Supermix	V4-V5	15	-5	53	145534	1000	26	890	23	452
SRR11970243	SAMN15193562	DeWolfe-504	Neg Control	two	KAPA HiFi DNA Polymerase	V4-V5	15	-5	62	145534	1000	26	890	23	452
SRR11970243	SAMN15193562	DeWolfe-504	Neg Control	two	iTaq Universal SYBR green Supermix	V4-V5	30	0	58	145534	1000	26	890	23	452
